# Supplementary material for: Wasabi (Eutrema japonicum) Reduces Obesity and Blood Pressure in Diet-Induced Metabolic Syndrome in Rats
Source: Foods. 2022 Oct 29;11(21):3435. doi: 10.3390/foods11213435 (PMC9654917; doi:10.3390/foods11213435)
Supplement: Supplementary file 1 [file foods-11-03435-s001.zip]

Archive with 1 entries (1 files):
- foods-1923948-supplementary.pdf
